# Supplementary material for: Copper Sulfate Elicitation Effect on Biomass Production, Phenolic Compounds Accumulation, and Antioxidant Activity of Morus nigra L. Stem Node Culture
Source: Plants (Basel). 2025 Mar 2;14(5):766. doi: 10.3390/plants14050766 (PMC11901489; doi:10.3390/plants14050766)
Supplement: Supplementary file 1 [file plants-14-00766-s001.zip]

Archive with 1 entries (1 files):
- plants-3478055-supplementary.pdf
